# Supplementary material for: Effect of Peony (Paeonia ostii) Seed Meal Supplement on Enzyme Activities and Flavor Compounds of Chinese Traditional Soybean Paste during Fermentation
Source: Foods. 2023 Aug 24;12(17):3184. doi: 10.3390/foods12173184 (PMC10486673; doi:10.3390/foods12173184)
Supplement: Supplementary file 1 [file foods-12-03184-s001.zip]

Archive with 1 entries (1 files):
- foods-2507084-supplementary.pdf
